# Supplementary material for: Effect of Enriching Gingerbread Cookies with Elder (Sambucus nigra L.) Products on Their Phenolic Composition, Antioxidant and Anti-Glycation Properties, and Sensory Acceptance
Source: Int J Mol Sci. 2023 Jan 12;24(2):1493. doi: 10.3390/ijms24021493 (PMC9865192; doi:10.3390/ijms24021493)
Supplement: Supplementary file 1 [file ijms-24-01493-s001.zip]

Archive with 1 entries (1 files):
- ijms-2137694-supplementary.pdf
